# Supplementary material for: Sex differences in the response to angiotensin II receptor blockade in a rat model of eccentric cardiac hypertrophy
Source: PeerJ. 2019 Aug 5;7:e7461. doi: 10.7717/peerj.7461 (PMC6686841; doi:10.7717/peerj.7461)
Supplement: Dataset S1 [file peerj-07-7461-s001.xlsx]

## Sheet: Sacrifice data
Identification	Sex	Surgery	Treatment	BW (g)	Tibia (mm)	Heart (mg)	LV+RV (mg)	LA (mg)	LV (mg)	RV (mg)	Lungs (mg)	HW/BW	LV/BW			BW (g)	Tibia (mm)	Heart (mg)	LV+RV (mg)	LA (mg)	LV (mg)	RV (mg)	Lungs (mg)	HW/BW	LV/BW
EW25	F	SHAM	PB	331.3	51.51	899.6	845.1	25.8	707.8	137.3	2819	2.71536	2.13643
EW26	F	SHAM	PB	323.2	50.44	811.9	764.8	19	621	143.8	1715.4	2.51207	1.92141
EW27	F	SHAM	PB	315.1	49.44	833.8	773.7	26.1	635.6	138.1	3621.7	2.64614	2.01714
EW28	F	SHAM	PB	320.6	49.66	864	800.5	25.9	654.1	146.4	2106.5	2.69495	2.04024			Ratios to untreated rats
EW29	F	SHAM	PB	298.2	50.38	768.7	724.5	24.1	572.8	151.7	1600.7	2.5778	1.92086
				317.68	50.286	835.6	781.72	24.18	638.26	143.46	2372.66	2.62926	2.00722
EW7	F	SHAM	VAL	332.5	50.08	813.7	767.3	14.7	625.2	142.1	1430.9	2.44722	1.8803			0.0466507	-0.00409657	-0.0262087	-0.0184465	-0.39206	-0.0204619	-0.00947999	-0.396922	-0.0692385	-0.0632291
EW8	F	SHAM	VAL	329.6	49.8	735.4	685.4	12.3	550.7	134.7	1356.3	2.23119	1.67081			0.037522	-0.00966472	-0.119914	-0.123215	-0.491315	-0.137185	-0.0610623	-0.428363	-0.151402	-0.167596
EW9	F	SHAM	VAL	317.4	50.14	842.8	777	17.9	623.7	153.3	1325.7	2.65532	1.96503			-0.00088139	-0.00290339	0.00861656	-0.00603797	-0.259719	-0.022812	0.0685905	-0.44126	0.00991158	-0.0210176
EW10	F	SHAM	VAL	324.2	50.41	747.3	693.6	15.8	543.1	150.5	2315	2.30506	1.6752			0.0205238	0.0024659	-0.105673	-0.112726	-0.346567	-0.149093	0.0490729	-0.0243018	-0.123307	-0.165411
EW11	F	SHAM	VAL	339.9	50.25	910.7	860.8	16.5	703	157.8	1370.7	2.67932	2.06826			0.0699446	-0.000715905	0.0898755	0.101162	-0.317618	0.101432	0.0999582	-0.422294	0.0190369	0.0304104
EW12	F	SHAM	VAL	326.7	50.05	826.2	780.2	14.7	625.5	154.7	3222.8	2.52893	1.9146			0.0283934	-0.00469316	-0.0112494	-0.00194443	-0.39206	-0.0199919	0.0783494	0.358307	-0.0381623	-0.0461409
				328.383	50.1217	812.683	760.717	15.3167	611.867	148.85	1836.9	2.47451	1.86237			0.0336922	-0.00326797	-0.0274254	-0.0268681	-0.366556	-0.041352	0.0375714	-0.225806	-0.0588601	-0.072164
EW94	F	AR	PB	307	48.58	1094.1	1048.5	32.5	870	178.5	1691.8	3.56384	2.83388
EW116	F	AR	PB	316.6	49.36	1619.7	1539.6	51.3	1264.5	275.1	1792.8	5.11592	3.994
EW119	F	AR	PB	375.1	48.48	1398	1281.4	50.2	1025.7	255.7	1939	3.72701	2.73447
EW121	F	AR	PB	352.7	50.88	1591.2	1488.8	46.6	1249.4	239.4	1625.8	4.51148	3.54239
EW125	F	AR	PB	333.3	50.62	1172.7	1107.2	36	929.2	178	2963	3.51845	2.78788
EW53	F	AR	VAL	316.6	50.02	923.3	864.4	25.6	729.5	134.9	1702.7	2.9163	2.30417			-0.0358829	-0.0020284	0.104955	0.136297	0.671382	0.142951	-0.0596682	-0.0730579	0.178538	0.237227
EW54	F	AR	VAL	311.2	49.42	1081.5	1038.6	24.7	879.5	159.1	2001.8	3.47526	2.82616			-0.0523271	-0.0139993	0.29428	0.365292	0.612622	0.377965	0.10902	0.0897708	0.404425	0.517508
EW56	F	AR	VAL	303.9	49.88	944.9	870.5	27.9	719	151.5	2606.1	3.10925	2.36591			-0.0745572	-0.0048216	0.130804	0.144316	0.821545	0.1265	0.0560435	0.418749	0.256512	0.270378
EW57	F	AR	VAL	305.9	49.35	997.1	933.4	21.1	799.3	134.1	1631.1	3.25956	2.61295			-0.0684667	-0.0153959	0.193274	0.227001	0.377584	0.252311	-0.0652447	-0.112037	0.317258	0.403024
EW63	F	AR	VAL	342.7	50.39	1337.6	1252.4	33.3	1006.7	245.7	1970.6	3.90312	2.93755			0.0435974	0.00535364	0.600766	0.646342	1.1741	0.577257	0.712673	0.0727857	0.577334	0.577324
EW79	F	AR	VAL	333	49.53	1288	1178.9	39.4	962.8	216.1	1765.6	3.86787	2.89129			0.0140588	-0.0118046	0.541407	0.549723	1.57236	0.508476	0.506343	-0.0388154	0.563087	0.552482
EW80	F	AR	VAL	348.7	50.8	988.6	915.7	29.3	756.4	159.3	1739.9	2.8351	2.1692			0.0618688	0.0135337	0.183102	0.203733	0.912949	0.185097	0.110414	-0.0528064	0.145725	0.164755
EW83	F	AR	VAL	339.7	50.67	1009.3	909.5	42.2	779.8	129.7	2627.2	2.97115	2.29555			0.0344618	0.01094	0.207875	0.195583	1.75517	0.221759	-0.0959152	0.430236	0.200705	0.232601
EW102	F	AR	VAL	369.5	50.72	1465.7	1344.2	48	1143.9	200.3	2577.7	3.96671	3.09581			0.125209	0.0119376	0.754069	0.767018	2.13384	0.792216	0.396208	0.403288	0.603032	0.662296
EW103	F	AR	VAL	348.8	50.85	1109.1	1028.9	25.9	842.4	186.5	1614.1	3.17976	2.41514			0.0621733	0.0145313	0.32731	0.35254	0.690968	0.319838	0.300014	-0.121291	0.285008	0.296811
																0.0110136	0.00082466	0.333784	0.358784	1.07225	0.350437	0.196989	0.101682	0.353162	0.391441
EW19	M	SHAM	PB	591.6	56.63	1331.2	1284.5	30	1049.1	235.4	3303.1	2.25017	1.77333
EW22	M	SHAM	PB	623.6	57.66	1328	1238.8	26.2	992.3	246.5	1882.1	2.12957	1.59124
EW30	M	SHAM	PB	575.4	56.57	1431.6	1337.9	40.9	1125.6	212.3	3702	2.48801	1.9562
EW31	M	SHAM	PB	560.4	57.23	1238.9	1192.6	29.6	959.2	233.4	3493	2.21074	1.71163
EW32	M	SHAM	PB
EW33	M	SHAM	PB	564.8	57.12	1285.5	1198.3	36.5	946.7	251.6	3070	2.27603	1.67617
EW34	M	SHAM	PB	600	57.31	1207.6	1120.8	33	927.3	193.5	2214	2.01267	1.5455
				585.967	57.0867	1303.8	1228.82	32.7	1000.03	228.783	2944.03	2.22786	1.70901
EW20	M	SHAM	VAL	712.7	58.27	1422.6	1366.9	29.2	1047.5	319.4	2414.9	1.99607	1.46976			0.216281	0.0207287	0.0911183	0.112371	-0.107034	0.0474651	0.396081	-0.179731	-0.104043	-0.139993
EW21	M	SHAM	VAL	712	58.01	1350	1245.3	26.4	986	259.3	1957.5	1.89607	1.38483			0.215086	0.0161742	0.0354349	0.013414	-0.192661	-0.0140329	0.133387	-0.335096	-0.14893	-0.189689
EW23	M	SHAM	VAL	627	58.31	1351.9	1208.1	34	959.8	248.3	2526.7	2.15614	1.53078			0.0700267	0.0214294	0.0368922	-0.016859	0.0397554	-0.040232	0.0853063	-0.141756	-0.0321939	-0.104289
EW24	M	SHAM	VAL	663.8	56.96	1520	1400	39.8	1134.9	265.1	1904.2	2.28985	1.7097			0.132829	-0.00221885	0.165823	0.139307	0.217125	0.134862	0.158738	-0.3532	0.0278215	0.000402948
EW88	M	SHAM	VAL	514.1	54.04	1040.2	985.7	19.2	802.9	182.8	1476.9	2.02334	1.56176			-0.122646	-0.0533691	-0.202178	-0.197846	-0.412844	-0.197127	-0.200991	-0.498341	-0.0918019	-0.0861636
EW93	M	SHAM	VAL	595.4	57.57	1248.9	1131.8	29.4	924.8	207	2333.4	2.09758	1.55324			0.0160988	0.00846666	-0.0421077	-0.0789513	-0.100917	-0.0752308	-0.0952138	-0.207414	-0.0584786	-0.0911471
				637.5	57.1933	1322.27	1222.97	29.6667	975.983	246.983	2102.27	2.07651	1.53501			0.0879458	0.0018685	0.0141637	-0.00476068	-0.0927625	-0.0240492	0.0795512	-0.285923	-0.0679376	-0.101813
																0.0530664	0.0116253	0.0515952	0.0509046	0.0868511	0.0459365	0.0853697	0.0548606	0.0251461	0.0258153
EW42	M	AR	PB	503.5	56.72	1842.1	1658.4	70.4	1357.2	301.2	2585.5	3.65859	2.69553
EW44	M	AR	PB	584.8	58.55	1928.2	1832.5	61.2	1617.5	215	2776.2	3.2972	2.7659
EW86	M	AR	PB	607.3	57.4	1996.2	1851.4	58.2	1548.5	302.9	2301.2	3.28701	2.54981
EW106	M	AR	PB	597.4	56.87	1968	1823.1	65.4	1410	413.1	2519	3.29428	2.36023
EW107	M	AR	PB	731.7	57.81	2233.9	2079.8	60.4	1717	362.8	2277.8	3.05303	2.34659
EW108	M	AR	PB	567.2	57.4	1966	1850.3	47.6	1579.5	270.8	2276	3.46615	2.78473
EW41	M	AR	VAL	573.9	55.77	1573.9	1510.2	46.5	1302.5	207.7	1838.7	2.74246	2.26956			-0.0997647	-0.0248864	0.207164	0.234866	0.422018	0.302457	-0.0921541	-0.125373	0.320709	0.478528
EW46	M	AR	VAL	618.5	57.46	1869.8	1731.6	57.3	1412.2	319.4	3226.1	3.02312	2.28327			-0.0298039	0.00466255	0.434116	0.415901	0.752294	0.412153	0.396081	0.534582	0.455867	0.487457
EW70	M	AR	VAL	569.5	56.07	2037.7	1862	84.3	1549.9	312.1	2021.3	3.57805	2.72151			-0.106667	-0.019641	0.562893	0.522527	1.57798	0.549848	0.364173	-0.038514	0.72311	0.772956
EW72	M	AR	VAL	609.4	59.03	1981.6	1781.2	86	1349.9	431.3	2382.1	3.25172	2.21513			-0.0440784	0.0321133	0.519865	0.456458	1.62997	0.349855	0.88519	0.13311	0.565957	0.443069
EW73	M	AR	VAL	595.4	56.4	1667	1554.2	47.2	1258.8	295.4	2677.9	2.7998	2.11421			-0.0660392	-0.0138711	0.27857	0.270844	0.443425	0.258758	0.291178	0.273816	0.348321	0.377323
EW90	M	AR	VAL	599.3	57.48	1768.5	1672.5	49.5	1330.9	341.6	2410.8	2.95094	2.22076			-0.0599216	0.00501224	0.35642	0.367576	0.513761	0.330856	0.493116	0.146762	0.421108	0.446735
EW91	M	AR	VAL	685	58.83	1970.2	1857.2	50.8	1541	316.2	2412.4	2.8762	2.24964			0.0745098	0.0286164	0.511121	0.518602	0.553517	0.540949	0.382094	0.147523	0.385116	0.465548
EW92	M	AR	VAL	590.2	58.82	1438.6	1333.1	26.7	1127.8	205.3	2450	2.43748	1.91088			-0.0741961	0.0284415	0.10339	0.0900542	-0.183486	0.127762	-0.102644	0.165409	0.173835	0.244861
EW112	M	AR	VAL	650.8	57.93	2203	2051.2	57	1667.5	383.7	2995	3.38506	2.56223			0.0208627	0.0128803	0.689676	0.677233	0.743119	0.667444	0.677133	0.424653	0.630172	0.669192
EW114	M	AR	VAL	672.1	57.97	2455.7	2244.2	78.3	1792.9	451.3	2443.7	3.65377	2.66761			0.0542745	0.0135797	0.883494	0.835046	1.3945	0.79284	0.972609	0.162412	0.759575	0.737841
EW115	M	AR	VAL	641.3	57.92	1813.6	1670.4	55.3	1355.4	315	2024.4	2.82801	2.11352			0.00596078	0.0127054	0.391011	0.365859	0.691131	0.355355	0.376849	-0.0370394	0.361904	0.376874
																-0.029533	0.00723755	0.448884	0.43227	0.776202	0.426207	0.422147	0.162486	0.467789	0.500035

## Sheet: Echo data
Males		Aortic HR (bpm)	IVSd (cm) SWT Septum Wall Thickness		LVIDd (cm) EDD End-diastolic Diameter		LVPWd (cm) PW Posterior Wall		IVSs (cm) ESD End-systolic Diameter		RWT (unitless) Relative Wall Thickness	Ejection fraction (%)	MV E point (cm/s) E Wave	MC A point (cm/s) A Wave	Ao dec slope (cm/s2) Slope	AR (%) Aortic Regurgitation	Indexed echo LV mass (mg/g BW)
M Sham-PB	ew19	419.429	0.133		0.707		0.164667		0.3145		0.421028	80.212	82.8857	42.8429	2866.86		1.16143
	ew22	370	0.093		0.68425		0.201167		0.295389		0.429911	81.3637	69.0167	44.6833	2462.33		1.02778
	ew30	343	0.136125		0.858625		0.127625		0.35125		0.307177	83.265	81.77	33.51	2625.4		1.41138
	ew31	401	0.1132		0.838556		0.223		0.3746		0.400928	80.0441	77.725	38.95	2702.5		1.91441
	ew32
	ew33	389.167	0.117667		0.803533		0.131467		0.326867		0.310047	83.4525	83.15	45.125	2766		1.19256
	ew34	437	0.13		0.747889		0.2684		0.340333		0.532699	79.2922	69.7	24.2333	2724		1.88565
			0.120499		0.773309		0.186054		0.333823
M Sham-Val	ew20	344.6	0.115		0.762571		0.183		0.383333		0.390783	74.7308	56.6	37.9222	2225.11		1.09369
	ew21	388	0.11625		0.6545		0.2278		0.346833		0.525668	71.9184	64.18	46.99	1937.4		1.0448
	ew23	374	0.100111		0.6824		0.206833		0.294833		0.449801	81.333	90.55	32.525	2343.75		1.07914
	ew24	376.429	0.111333		0.6725		0.202		0.34		0.465923	74.4393	86.2364	41.2455	2700		1.02458
	ew88	412.333	0.0962		0.758		0.2302		0.4306		0.430607	67.7292	60.0182	40.1818	2555.17		1.69858
	ew93	351	0.0926667		0.85575		0.226667				0.373162		86.0571	71.25	2585.21		1.73958
M AR-PB	ew42	347.5	0.127	5.39541	1.0298	33.168	0.1654	-11.1012	0.6516	95.1932	0.283939	59.9635	75.5167	32.35	2143	53.9024	2.51871
	ew44	399.5	0.137	13.6943	1.02175	32.127	0.19975	7.36121	0.63	88.7227	0.329582	61.9818	110.118	46.1091	3707.55	60.9756	2.5617
	ew86	392	0.1365	13.2793	1.06	37.0733	0.26575	42.8347	0.6015	80.1852	0.379481	67.7997	118.143	57.6429	4728.86	72.2261	3.31459
	ew106	346	0.1325	9.95977	1.09833	42.0304	0.239667	28.8155	0.638833	91.3688	0.338847	66.1696	92.575	72.75	3627.12	62.0805	3.22899
	ew107	328.333	0.121	0.416095	1.11	43.539	0.280167	50.5834	0.580667	73.9444	0.361411	72.6342	82.0615	60.0923	2652	59.9245	2.9611
	ew108	374	0.114333	-5.11647	1.115	44.1856	0.246333	32.3987	0.61375	83.8548	0.323468	69.7007	128.091	70.3636	4421.45	78.6164	3.3503
M AR-Val	ew41	386.5	0.0943333	-21.7142	0.949167	22.741	0.198333	6.59978	0.5335	59.8152	0.308341	68.4075	137.833	69.8167	3511.5	67.4201	1.92084
	ew46	372.75	0.1226	1.74391	0.844286	9.17834	0.2138	14.9128	0.356533	6.80306	0.398443	82.1671	91.775	54.975	2517.38	46.4052	1.7556
	ew70	376	0.149714	24.2457	1.11714	44.4627	0.194429	4.50106	0.755571	126.339	0.308056	54.2561	89.475	72.375	4299.75	82.7875	3.15225
	ew72	438.6	0.162333	34.718	0.914167	18.215	0.263667	41.715	0.486333	45.6859	0.465998	71.698	106.75	72.4875	3625.38	57.2052	2.80399
	ew73	430	0.132417	9.89062	0.978733	26.5644	0.209083	12.3777	0.584583	75.1177	0.34892	64.325	115.033	80.2333	3068.67	61.0151	2.38191
	ew90	334.25	0.1114	-7.5508	1.086	40.4355	0.2918	56.836	0.6762	102.562	0.371271	61.2305				55.7797	3.50855
	ew91	337.75	0.1214	0.748049	1.082	39.9182	0.2574	38.3468	0.6758	102.443	0.350092	60.9895	103.987	72.6875	3819.88	60.0805	2.80957
	ew92	370.25	0.0872	-27.634	0.9644	24.7109	0.2154	15.7727	0.5702	70.809	0.31377	65.0425	69.02	41.49	3387.4	63.8054	2.00343
	ew112	354.333	0.142667	18.3969	1.075	39.013	0.233333	25.4115	0.6365	90.6698	0.349767	64.9426	82.0333	61.2167	4223.17	65.6811	2.89666
	ew114	335.5	0.127143	5.51396	1.25	61.6431	0.245	31.6821	0.712286	113.372	0.297714	67.5295	89.3571	55.1286	3293.12	70.6484	3.58266
	ew115	414.333	0.1048	-13.028	1.042	34.7457	0.2722	46.3015	0.589	76.4407	0.361804	68.0482	105.333	48.9	4033.67	74.7481	2.79886
Females		Aortic HR (bpm)	IVSd (cm) SWT Septum Wall Thickness		LVIDd (cm) EDD End-diastolic Diameter		LVPWd (cm) PW Posterior Wall		IVSs (cm) ESD End-systolic Diameter		RWT (unitless) Relative Wall Thickness	Ejection fraction (%)	MV E point (cm/s) E Wave	MC A point (cm/s) A Wave	Ao dec slope (cm/s2) Slope	AR (%) Aortic Regurgitation	Indexed echo LV mass (mg/g BW)
F Sham-PB	ew25	479.167	0.1134		0.6615		0.1306		0.343		0.368859	73.1139	63.4286	46.8714	2119.86		1.42199
	ew26	388.25	0.09275		0.70825		0.1768		0.234714		0.380586	89.0174	67.1125	39.475	2527.12		1.86504
	ew27	410	0.103231		0.619933		0.1841		0.259615		0.463487	82.4624	69.85	41.8375	2805.38		1.67847
	ew28	389.333	0.115545		0.6725		0.168167		0.316154		0.421877	77.899	68.5857	40.5	2333		1.84956
	ew29	396.5	0.100778		0.70175		0.2125		0.305875		0.446424	81.0013	85.9375	32.6625	2131		2.44196
			0.105141		0.672787		0.174433		0.291872
F Sham-Val	ew7	464	0.088		0.603857		0.166333		0.268167		0.421181	80.2784	68.4333	38.8667	2185.67		1.28821
	ew8	373	0.0865714		0.6223		0.1622		0.241		0.399761	85.002	82.725	44.425	2552.25		1.32508
	ew9	460	0.0991667		0.584385		0.166375		0.2607		0.454395	80.0986	112.667	54.4333	2699.33		1.35782
	ew10	414.667	0.082		0.594833		0.1566		0.203143		0.401121	88.3369	80.38	42.26	3087.4		1.18193
	ew11	406	0.092125		0.74525		0.17		0.362875		0.351728	76.2912	82.45	56.5833	2769.4		1.86147
	ew12	407	0.0866667		0.727333		0.158333		0.343667		0.336847	77.6742	90.3	41.025	2898.5		1.70152
F AR-PB	ew94	361.571	0.132	25.5459	0.89125	32.4714	0.252	44.4678	0.555333	90.2662	0.430856	61.1753	101.243	56.1	3858.43	74.8152	4.62731
	ew116	421	0.124667	18.5712	0.954	41.7983	0.306	75.4252	0.562667	92.7788	0.451433	65.2139	113.4	87.76	3923.6	83.5417	5.86872
	ew119	373.4	0.139286	32.4754	0.955143	41.9682	0.224857	28.9072	0.423429	45.0735	0.381244	80.3472	124.75	68.9	4901	47.2563	3.95056
	ew121	430	0.1362	29.5406	0.9558	42.0658	0.3094	77.3744	0.5348	83.2312	0.466206	68.6925	112.857	62.6714	4365.86	73.6428	5.54077
	ew125	346	0.123714	17.6653	0.94	39.7174	0.272857	56.4249	0.549714	88.3411	0.421884	65.8006	91.34	50.8	3424.6	59.1001	4.85863
F AR-Val	ew53	413.667	0.0994444	-5.41784	0.782667	16.3321	0.188333	7.96866	0.385889	32.2118	0.367689	75.6908	90.6	67.6	2641.2	45.6982	2.45426
	ew54	429	0.132222	25.7573	0.77	14.4494	0.234889	34.6583	0.373556	27.9862	0.476768	76.4642	70.75	51.3833	2727.67	66.2252	3.38794
	ew56	351	0.111875	6.40493	0.784875	16.6603	0.197	12.9371	0.36675	25.6545	0.393534	78.1657	111.983	68.7667	3246.5	65.2983	2.82308
	ew57	361.667	0.124667	18.5712	0.836667	24.3584	0.188	7.77757	0.4015	37.5604	0.373705	76.9715	116.833	81.0833	3241.83	58.5671	3.17051
	ew63	327	0.1127	7.1896	0.9078	34.9313	0.2402	37.703	0.5247	79.7708	0.388742	66.5927	90.8833	73.2333	2557.83	79.7052	3.81038
	ew79	363.333	0.1075	2.24385	1.00583	49.5026	0.201167	15.3258	0.629	115.506	0.306877	60.8935	88.2333	81.8667	4079.33	76.2363	3.91557
	ew80	404	0.12325	17.2238	0.8345	24.0363	0.194	11.2173	0.394	34.9908	0.380168	77.7085	101.488	69.05	3770.88	61.266	2.82351
	ew83	382.667	0.105667	0.500154	0.865	28.5697	0.257	47.3342	0.523333	79.3025	0.419268	63.3963	86.3667	60.4333	3477	60.9971	3.68327
	ew102	379.333	0.11025	4.85939	1.07	59.04	0.20125	15.3736	0.67	129.553	0.291121	60.7913	100.688	63.1375	4213.12	84.6457	3.97313
	ew103	383.75	0.114857	9.24127	0.875	30.0561	0.225	28.9891	0.498714	70.8676	0.388408	67.5147	83.01	50.18	2799.2	56.8571	3.34857

## Sheet: QRT-PCR
Units (fold change over the mean of respective sham group set arbitrarily to 1)
Animals (in this order)			Anp
			ARM	ARMV		ARF	ARFV
ARM			9.85721	1.66921		10.198	3.51756
EW42			19.5782	3.26971		13.8346	1.55248
EW44			10.7867	12.4594		6.77496	3.30482
EW86			3.70938	10.5499		8.05683	2.4361
EW106			6.45841	25.2666		9.12745
EW107			26.5599	12.8097			1.38951
EW108
			Bnp
ARMV			ARM	ARMV		ARF	ARFV
EW43			1.24195	0.83039		6.1854	1.40146
EW73			1.89553	1.33966		5.12967	0.44656
EW91			1.36851	2.69795		2.92587	1.37262
EW112			1.37802	2.05889		4.72026	0.91189
EW114			1.19135	2.23746		3.11421	2.54371
EW115			2.07427	2.19142			1.15423
			Fos						Col1
			ARM	ARMV		ARF	ARFV		ARM	ARMV		ARF	ARFV
ARF			2.41452	0.868989		1.46037	0.783202		1.38	1.103		1.418	0.867
EW94			2.38128	0.845227		0.87438	0.827858		1.061	0.878		1.36	0.949
EW116			2.46526	1.30804		1.06167	0.696143		0.93	1.321		1.408	0.873
EW119			1.49665	1.37307		1.03982			1.193	1.183		1.351	1.252
EW121			1.11863	1.65566		1.32531	1.09996		1.025	1.199		1.074	1.176
EW125			2.9933	1.78684			0.482117		1.361	1.15			0.803
			Trpc6						Col3
			ARM	ARMV		ARF	ARFV		ARM	ARMV		ARF	ARFV
ARFV			2.102	1.209		0.465	1.34		1.459	1.139		1.458	0.965
EW54			2.184	0.704		1.174	1.005		1.039	1.147		1.428	1.18
EW56			0.951	1.536		1.683	1.349		1.046	1.22		1.278	1.064
EW63			1.062	1.26		1.9	1.317		1.244	1.187		1.26	1.213
EW83			1.461	2.739		0.674	1.969		1.017	1.108		0.885	1.328
EW102			2.102	1.77			1.882		1.333	0.951			0.882
EW103
			Klf15						Fn
			ARM	ARMV		ARF	ARFV		ARM	ARMV		ARF	ARFV
			0.735	0.721		0.763	0.812		1.516	1.303		0.89	0.849
			0.559	0.834		0.943	0.643		1.065	0.791		1.096	1.314
			0.67	1.024		0.983	1.172		1.405	1.312		0.954	0.898
			0.583	0.641		1.283	0.91		0.853	1.022		1.268	1.113
			0.78	0.784		1.031	0.826		1.007	1.377		0.896	1.105
			0.788	0.547			0.664		1.149	1.416			0.996
			Myh6						MMP2
			ARM	ARMV		ARF	ARFV		ARM	ARMV		ARF	ARFV
			0.743	0.876		0.811	1.12		1.103	0.921		1.324	1.008
			0.647	0.669		0.731	1.045		1.015	0.878		1.039	1.134
			0.727	0.628		0.845	1.105		1.095	1.15		1.061	1.029
			0.96	0.594		0.863	1.002		1.25	0.884		1.106	1.066
			0.727	0.432		0.817	0.694		0.974	0.941		0.99	0.928
			0.785	0.479			0.699		1.126	0.896			0.797
			Myh7						Timp1
			ARM	ARMV		ARF	ARFV		ARM	ARMV		ARF	ARFV
			1.303	0.806		4.059	2.744		2.182	1.087		1.219	0.889
			2.316	1.035		1.867	1.823		1.271	1.11		1.785	1.215
			1.294	3.915		1.19	1.084		1.736	1.302		1.42	1.029
			1.627	1.463		1.425	2.821		1.084	1.266		1.43	1.258
			1.233	1.865		2.696	2.291		1.565	2.568		1.244	1.96
			1.191	3.603			1.025		1.81	1.96			1.11
			Myh6/myh7						Lox
			ARM	ARMV		ARF	ARFV		ARM	ARMV		ARF	ARFV
			0.486033	1.05403		0.193854	0.340811		1.964	1.423		1.91	1.601
			0.238015	0.626728		0.379728	0.47865		1.77	1.188		1.478	1.453
			0.479342	0.1556		0.689222	0.85089		1.937	1.355		1.151	1.247
			0.503173	0.393903		0.587654	0.296693		2.149	2.142		1.721	1.101
			0.503173	0.224675		0.293827	0.252971		1.897	1.514		1.097	1.222
			0.562189	0.129042			0.569214		2.105	1.579			0.952
			Itgb1						Ctgf
			ARM	ARMV		ARF	ARFV		ARM	ARMV		ARF	ARFV
			0.854	0.96453		1.383	1.32603		2	0.959552		2.279	0.949962
			0.733	1.22647		1.349	1.15474		2.594	1.06779		3.855	0.612457
			0.974	1.20722		1.329	1.62873		2.594	4.36421		2.436	1.30962
			0.887	1.33517		1.983	1.34917		1.428	3.72487		3.838	0.984139
			0.894	1.53564		1.21	1.54016		1.85	7.79815		1.684	1.70908
			0.817	1.11116			1.08087		3.38	6.12309			1.099

## Sheet: QRT-PCR (sham)
Units (fold change; male sham group set arbitrarily to 1)
Animals (in this order)		Gene
		Anp	Bnp	Myh6	Myh7	Col1a	Col3	Fn1	Mmp2	Timp1	Lox	Fos	Trpc6	Klf15	Itgb1	Ctgf
ShM
EWW13		1.21519	0.878188	0.973253	0.871647	0.917045	0.996199	0.972908	0.980447	1.14541	1.00952	1.08805	1.317	1.065	1.19504	1.63164
EWW14		0.697942	0.819378	1.16545	1.32117	1.30592	1.38944	1.26609	1.00105	1.08363	1.36952	1.08805	0.783	0.854	0.761542	0.824095
EWW37		0.933796	1.02997	0.901804	1.58207	0.873612	0.760229	1.02838	1.03635	1.06871	0.988745	1.16614	0.733	1.353	1.20961	1.4913
EWW38		1.31146	0.981188	1.04311	0.780146	1.06811	0.935952	1.23146	1.08036	1.00407	0.831432	0.914934	1.126	0.845	0.86951	0.825663
EWW59		0.574819	0.884296	1.01458	0.457491	0.781904	0.820461	0.727176	0.865444	0.79326	0.718804	0.669771	1.008	1.047	1.02259	0.655817
EWW60		1.26679	1.40698	0.901804	0.987475	1.05341	1.09772	0.773984	1.03635	0.904922	1.08198	1.07307	1.033	0.836	0.941709	0.571483
ShMV
EWW17		0.779802	0.825078	1.2319	0.470353	0.976075	1.03133	0.795744	1.02208	0.787781	1.29565	0.507591	1.303	0.905	0.884616	0.639108
EWW18		0.493519	0.511428	1.18172	0.688637	0.855633	0.90407	0.926829	0.865444	0.662442	0.93541	0.953787	1.267	0.839	0.921396	0.641956
EWW41		1.32059	0.575386	1.07989	0.620634	1.0246	0.982484	0.763328	1.12624	0.856109	1.1677	1.15808	1.162	1.142	0.720126	0.994518
EWW42		0.473416	0.660945	1.04311	0.451193	1.19339	1.053	0.841115	1.00801	0.898672	1.32287	1.00121	1.012	0.647	0.787804	0.454845
EWW63		0.785226	1.0018	1.26653	0.620634	0.826487	0.975698	0.972908	1.12624	1.06871	1.02361	2.01634	0.875	0.877	0.652114	0.717095
EWW64		0.669511	0.670171	1.00061	0.69825	0.69499	0.8377	1.06465	0.934011	0.719899	0.981915	0.99429	0.759	1.026	0.642997	0.579255
ShF
EWW1		2.48144	0.445224	1.3956	0.511149	0.923423	0.831914	0.795744	0.859466	0.75047	0.843039	1.20275	0.612	0.745	0.678878	1.01993
EWW2		0.283453	0.275974	1.76649	0.361437	1.33336	1.35145	1.25734	1.19873	0.990251	1.7699	1.30707	1.211	1.189	0.750852	1.3571
EWW25		0.801725	0.421207	1.22339	0.319041	0.729543	0.694721	0.959514	0.953637	0.75047	1.0745	0.580888	1.11	0.886	0.911382	1.1839
EWW26		1.31146	0.533146	1.29315	0.467104	0.929846	0.929487	0.882933	0.987267	0.809928	1.20053	1.09911	1.362	1.117	0.861427	1.3138
EWW49		0.374018	0.583418	1.21494	0.35894	0.471413	0.487849	0.763328	0.81876	0.705083	0.699148	0.81019	0.705	1.064	0.920083	0.73511
ShFV
EWW5		0.847438	1.04435	0.841413	0.187091	1.00352	1.01011	0.986489	0.966949	0.66705	1.03073	1.26254	0.804	0.926	0.931527	1.05367
EWW6		0.321119	0.436061	1.21494	0.289536	1.13687	1.0385	0.829535	0.883629	0.690573	1.17582	0.905215	0.753	1.361	0.739761	1.33677
EWW29		0.297545	0.366682	1.18172	0.117588	0.989701	0.867242	0.835305	0.973675	0.735025	1.01654	0.911512	0.883	1.324	0.7273	1.36852
EWW30		1.64853	1.572	1.60312	0.406638	0.989701	0.831914	0.920427	0.987267	0.804334	0.968397	1.11445	0.772	1.156	0.924177	2.18053
EWW52		0.883425	0.540588	1.18172	0.480236	1.03173	1.04573	0.959514	1.04356	0.874097	0.884952	1.10675	0.698	1.5	1.06156	1.97992
EWW53		1.62583	0.511428	1.2491	0.236812	0.77114	0.787038	1.24866	0.859466	0.856109	1.1124	1.16986	0.633	0.75	0.665088	0.986412
